# Supplementary material for: Single Injection of Highly Concentrated Hyaluronic Acid Provides Improvement of Knee Joint Arthrokinematic Motion and Clinical Outcomes in Patients with Osteoarthritis—Non-Randomized Clinical Study
Source: J Clin Med. 2025 May 19;14(10):3557. doi: 10.3390/jcm14103557 (PMC12112193; doi:10.3390/jcm14103557)
Supplement: Supplementary file 1 [file jcm-14-03557-s001.zip]

Archive with 1 entries (1 files):
- jcm-3563737-supplementary.pdf
